# Supplementary material for: VISTA drives pancreatic tumor progression through modulation of the tumor-associated macrophage polarity
Source: Nat Commun. 2026 Mar 3;17:4582. doi: 10.1038/s41467-026-70215-7 (PMC13194722; doi:10.1038/s41467-026-70215-7)
Supplement: Supplementary file 4 — Source Data [file 41467_2026_70215_MOESM4_ESM.xlsx]

## Sheet: Figure 1a
		Tumor size (mm3)
	Day	WT (Wild-Type)							Vsir KO
	0	0	0	0	0	0	0	0	0	0	0	0	0	0	0
	6	0	0	0	0	0	0	0	0	0	0	0	0	0	0
	10	10	15	10	15	10	10	20	10	0	0	10	10	7.7	7.57
	14	20	25	20	25	20	25	25	11	10	10	10.3	10.26	11.02	11.79
	18	37.5657	39.9802	37.5657	39.9802	40	30	30	19	22	20	20	20.1	21.96	27.75
	22	65	70	65	70	70	70	70	37.57	29	40	30	35	43.2	43.54
	26	120	150	120	145.965	110	120	100	50	37.9194	60	50	50.47	52.03	66.38
	30	193	190	193	190	219	174	179	95	83	55.87	81	72	89.68	93.64

## Sheet: Figure 1b
	Tumor weight (g)
	WT	Vsir KO	anti-VISTA
	0.22	0.11	0.06
	0.16	0.08	0.15
	0.22	0.07	0.13
	0.16	0.12	0.12
	0.15	0.12	0.03
	0.19	0.1	0.15
	0.27	0.07	0.16
	0.23	0.09	0.15
	0.3	0.1	0.08
	0.3	0.1	0.1
	0.25	0.15
	0.17	0.08
	0.27	0.12
	0.27	0.12
	0.23	0.08
	0.27	0.14
	0.27	0.1
		0.1
		0.1

## Sheet: Figure 1c
	Days after Pan02 cell injection	WT	VISTA KO
	34	1
	34	1
	41	1
	48	1
	51	1
	42	1
	33	1
	35	1
	47	1
	29	1
	53		1
	54		1
	56		1
	61		1
	58		1
	52		1
	50		1
	61		1
	37		1
	65		1

## Sheet: Figure 1d
	F4/80+ CD11b+ cells (% of CD45)												CD3+CD8+ T cells (% of CD45)
	Day	WT					Vsir-/-						Day	WT					Vsir-/-
	14	15.7288	16.2482	17.6068	18.3459	15.2632	14.9138	17.221	16.2558	13.5609	16.8313		14	8.19453	10.0859	6.23404	7.03364	9.07021	12.4962	13.4914	11.4087	14.1072	11.4087
	21	18.4646	19.4128	17.5062	14.4919	18.3943	19.3582	17.3943	20.9302	19.8872	25.5032		21	10.9625	6.75018	9.08861	7.68839	9.71872	14.6448	11.1004	10.3335	11.8831	13.5294
	28	22.1438	21.0697	27.7744	16.6617	15.7047	26.6203	31.6921	32.1267	27.3952	29.9411		28	13.0458	13.5294	12.4837	11.3439	13.9894	21.3339	19.3582	18.6284	24.4646	22.5294
	35	18.6284	18.4166	16.1163	19.5032	19.0372	22.5084	20.4317	24.048	17.3826	25.4371		35	2.42854	2.65133	1.66913	1.52205	0.883492	2.45544	1.8285	2.08848	0.979396	1.75258

## Sheet: Figure 1e
	# x10^2 F4/80+ cells per field			# CD8+ cells per field
	WT	VISTA KO		WT	VISTA KO
	152.98	210.7		16.8	35.01
	40.07	168.2		23.4	32.3
	86.6	322.45		4.4	31.09
	135.16	206.9		9.2	36.23
	139.85	207.05		9.31	22.24
	132.17	280.73		7.12	23.05
	121.67	195.39		14.07	30.22
	125.52	330.44		12.43	24.05
		307.57		22.3	25.22
		332.15		6.6	32.05
		286.45

## Sheet: Figure 1f
	iNOS (% of TAMs)
	WT	VISTA KO
	48.17	95.64
	0	97.2
	3.97	96.3
	0.25	75.68
	0.72	76.81
	3.53	97.66

## Sheet: Figure 1g
	Arg1 MFI (x10^3)			Arg1 (% of TAMs)
	WT	VISTA KO		WT	VISTA KO
	0.84	0.12		74.56	3.05
	1.22	0.34		64.39	8.45
	1.32	0.2		74.94	2.27
	1.21	0.11		80.83	15.81
	1.49	0.29		80.86	6.39
	1.11	0.16		79.54	25.45
	1.02	0.33		72.51	17.41
	1.26	0.46		51.86	20.56

## Sheet: Figure 1h
	CD44-CD62L+ (% of CD8 T)			CD44+CD62L- (% of CD8 T)			CD44+CD62L-+ (% of CD8 T)
	WT	VISTA KO		WT	VISTA KO		WT	VISTA KO
	40.26	4.88		31.81	89.89		11.99	1.85
	41.84	14.14		30.19	72.18		10.15	6.63
	37.15	11.82		31.32	84.05		11.39	7.36
	34.87	4.15		33.36	72.32		12.15	6.13
	33.7	12.66		31.43	89.51		8.73	1.59
	38.58	4.39		31.4352	90.79		15.72	10.26
	37.13	8.34		35.56	80.12		13.61	5.09
	36	10.39		28.55	69.04		12	5.39

## Sheet: Figure 2a
		WT								WT
	F4/80high CD11bhigh of CD45 (%)	61.11	54.09	52.7	52.62	69	58.8		F4/80int CD11bint of CD45 (%)	35.12	34.11	46.73	36.46	30.26	30.77
		VISTA KO								VISTA KO
	F4/80high CD11bhigh of CD45 (%)	38.17	44.11	46.44	46.73	32.33	41.61		F4/80int CD11bint of CD45 (%)	48.25	49.8	52.8	47.2	60.1	53.17

## Sheet: Figure 2b
	VISTA MFI (´ 10^3)
	F4/80int CD11b+	F4/80high CD11b+
	1.9	3
	2.1	4.2
	2.08	5.22
	2.1	3.54
	5.7	4.41

[truncated: 58 more sheets: Figure 2c, Figure 2d, Figure 2e, Figure 2f, Figure 2g, Figure 3e, Figure 3f, Figure 4a, Figure 4c, Figure 4d, Figure 4e, Figure 4f, Figure 4g, Figure 4h, Figure 4i, Figure 5f, Figure 5g, Figure 5h, Figure 6b, Figure 6c …]
